# Supplementary material for: Talent Selection Based on Sport-Specific Tasks Is Affected by the Relative Age Effects among Adolescent Handball Players
Source: Int J Environ Res Public Health. 2021 Oct 29;18(21):11418. doi: 10.3390/ijerph182111418 (PMC8583324; doi:10.3390/ijerph182111418)
Supplement: Supplementary file 1 [file ijerph-18-11418-s001.zip]

Archive with 1 entries (1 files):
- ijerph-1399379-supplementary.pdf
